# Supplementary material for: Volatiles Emission by Crotalaria nitens after Insect Attack
Source: Molecules. 2021 Nov 17;26(22):6941. doi: 10.3390/molecules26226941 (PMC8618423; doi:10.3390/molecules26226941)
Supplement: Supplementary file 1 [file molecules-26-06941-s001.zip]

Archive with 1 entries (1 files):
- molecules-1401918-SI.pdf
